# Supplementary material for: Efficacy of Upadacitinib in Treating Alopecia Areata, Atopic Dermatitis, and Th1 Comorbidities in Pediatric Patients: A Comprehensive Case Series and Literature Review
Source: J Clin Med. 2025 May 30;14(11):3881. doi: 10.3390/jcm14113881 (PMC12155964; doi:10.3390/jcm14113881)
Supplement: Supplementary file 1 [file jcm-14-03881-s001.zip]

Archive with 1 entries (1 files):
- jcm-3644228-supplementary.pdf
